# Supplementary material for: Effects of Eribulin on the RNA Content of Extracellular Vesicles Released by Metastatic Breast Cancer Cells
Source: Cells. 2024 Mar 8;13(6):479. doi: 10.3390/cells13060479 (PMC10969587; doi:10.3390/cells13060479)
Supplement: Supplementary file 1 [file cells-13-00479-s001.zip]

Archive with 1 entries (1 files):
- cells-2653028-supplementary.pdf
